# Supplementary material for: Pre-hospital delay in Vietnamese patients hospitalized with a first acute myocardial infarction: A short report
Source: F1000Res. 2018 Jan 15;4:633. Originally published 2015 Aug 27. [Version 3] doi: 10.12688/f1000research.6943.3 (PMC5790997; doi:10.12688/f1000research.6943.3)
Supplement: Raw dataset for Nguyen et al., 2015 ‘Pre-hospital delay in Vietnamese patients hospitalized with a first acute myocardial Infarction: A short report’ — For all AMI-validated cases, information on social demographics, clinical, medical management and hospital discharge status were collected from medical record reviews and recorded onto a standardized case report form by trained study physicians. GFR: Glomerular filtration rate; STEMI: ST elevated myocardial infarction; LDL: Low density lipoprotein. [file f1000research-4-14795-s0000.tgz]

Archive with 1 entries (1 files):
- 06983576-0e1e-471e-8267-581f52cb0e0c_Delaypaper_rawdata.xlsx
