# Supplementary material for: Pre-hospital delay in Vietnamese patients hospitalized with a first acute myocardial infarction: A short report
Source: F1000Res. 2018 Jan 15;4:633. Originally published 2015 Aug 27. [Version 3] doi: 10.12688/f1000research.6943.3 (PMC5790997; doi:10.12688/f1000research.6943.3)
Supplement: Raw dataset for Nguyen et al., 2015 ‘Pre-hospital delay in Vietnamese patients hospitalized with a first acute myocardial Infarction: A short report’ — For all AMI-validated cases, information on social demographics, clinical, medical management and hospital discharge status were collected from medical record reviews and recorded onto a standardized case report form by trained study physicians. GFR: Glomerular filtration rate; STEMI: ST elevated myocardial infarction; LDL: Low density lipoprotein. [file f1000research-4-14795-s0000.tgz › 06983576-0e1e-471e-8267-581f52cb0e0c_Delaypaper_rawdata.xlsx]

## Sheet: Sheet1
id	age	age groups	sex	insurance	kinh ethnicity	prior hypertension	prior hyperlipidermia	prior heart failure	prior atrial fibrillation	prior stroke	prior diabetes	prior coronary heart disease	heart rate	Systolic blood pressure	Diastolic blood pressure	chest pain	nausea	dyspnea	diaphoresis	fatigue	cholesterol level	LDL level	glucose	GFR	STEMI	delay_duration (hrs)	delay >=6h	length of stay (days)
2	49	<60 years	Male	No	Yes	Yes	No	No	No	Yes	No	No	47	130	80	Yes	No	No	No	No			10.5	4.92968	Yes	4	No	4
4	46	<60 years	Female	No	Yes	Yes	No	No	No	No	Yes	No				Yes	No	No	No	No	6.5	3.79	6	93.2237	No	12	Yes	2
5	85	>=70 years	Male	No	Yes	No	No	No	No	No	No	No	124	130	80	Yes	No	Yes	No	No	3.65	1.79	16	81.0423	Yes	5.25	No	5
6	72	>=70 years	Female	Yes	Yes	Yes	No	No	No	No	Yes	No	116	170	100	Yes	No	No	No	No	4.89	2.85	11.2	89.2735	No	10	Yes	2
7	71	>=70 years	Female	Yes	Yes	Yes	No	No	No	Yes	Yes	No	97	190	80	Yes	No	No	No	No			11.4	35.3981	No		Yes	2
11	54	<60 years	Male	No	Yes	No	No	No	No	No	No	No	80	110	70	Yes	No	No	No	No	5.04	3.44	3.1	74.5747	Yes	1	No	4
14	80	>=70 years	Female	No	Yes	Yes	No	No	No	No	No	Yes	90	140	80	Yes	Yes	No	No	No	4.29	1.97	6.9	54.5036	No	0.15	No	4
15	77	>=70 years	Female	No	Yes	Yes	No	No	No	No	No	No	67	100	60	Yes	No	Yes	Yes	Yes			8.4	72.399	Yes	3	No	4
17	62	60-69 years	Male	No	Yes	No	No	No	No	No	No	No	100	130	80	Yes	No	No	No	No	3.92	2.27	6.9	43.3573	Yes		Yes	3
19	53	<60 years	Male	Yes	Yes	Yes	No	No	No	No	No	Yes	56	130	80	Yes	No	Yes	No	No					Yes	1	No	0
20	85	>=70 years	Male	No	Yes	Yes	No	No	No	No	No	No	90	150	80	No	No	Yes	No	No			9.9	46.1366	Yes	6	Yes	1
21	54	<60 years	Male	Yes	Yes	Yes	No	No	No	No	Yes	No	114	150	100	Yes	No	Yes	No	No			19.2	89.6699	Yes	5	No	4
24	78	>=70 years	Female	Yes	Yes	Yes	No	No	No	No	Yes	No	63	180	100	Yes	No	Yes	No	No			19.9	65.0881	Yes		Yes	0
27	67	60-69 years	Male	Yes	Yes	No	No	No	No	No	No	No	65	110	70	Yes	No	No	No	No	3.72	2.44	10	73.4106	Yes	4.8	No	9
33	86	>=70 years	Male	Yes	Yes	Yes	No	No	No	No	No	No	50	90	60	Yes	No	No	No	No	3.95	2.58	5.1	66.8361	Yes		Yes	2
46	83	>=70 years	Male	Yes	Yes	Yes	No	No	No	No	No	No	99	110	70	Yes	No	No	No	No			6.5	78.7058	No	9	Yes	5
56	61	60-69 years	Male	Yes	Yes	No	No	No	No	No	No	No				Yes	No	No	Yes	No	3.99	2.65	6.4	74.6262	Yes	48	Yes	13
60	53	<60 years	Male	Yes	Yes	Yes	No	No	No	No	No	No	47	100	60	No	No	No	No	No	4.31	2.56	4.2	76.9765	No		Yes	2
61	74	>=70 years	Female	No	Yes	No	No	No	No	No	No	No	60	130	80	Yes	No	Yes	No	No			8.9	88.028	Yes		No	3
65	75	>=70 years	Female	No	Yes	No	No	No	No	No	No	No	101	100	60	No	No	Yes	No	No			4.9	64.4192	No		Yes	5
66	87	>=70 years	Male	No	Yes	Yes	No	No	No	No	No	No	115	160	90	No	No	Yes	No	No	5.03	2.72	7	78.5821	Yes	5	No	3
68	82	>=70 years	Female	No	Yes	No	No	No	No	No	No	No	70	140	80	Yes	Yes	Yes	No	Yes	4.16	2.77	7.9	82.2787	Yes	10	Yes	5
70	63	60-69 years	Female	Yes	Yes	Yes	No	No	No	No	Yes	No	90	150	80	No	No	No	No	No	3.41	1.97	12.8	66.9589	Yes	1.16667	No	2
86	70	>=70 years	Male	Yes	Yes	No	No	No	No	No	No	No	105	100	60	Yes	No	Yes	Yes	No			7.8	67.4699	Yes	3.5	No	0
90	48	<60 years	Male	No	Yes	No	No	No	No	No	No	No	116	130	70	Yes	No	No	No	No	4	2.28	5.2	106.951	Yes		Yes	6
93	75	>=70 years	Female	Yes	Yes	Yes	No	No	No	No	Yes	No	80	100	80	Yes	No	Yes	No	No	4.33	2.68	12.7	54.9218	No		Yes	5
95	50	<60 years	Female	Yes	Yes	Yes	No	No	No	No	Yes	Yes	80	120	80	Yes	No	Yes	No	No			11.9	107.388	No	1.75	No	2
98	52	<60 years	Female	Yes	Yes	Yes	Yes	No	No	No	No	No	100	140	90	Yes	No	No	No	No			5.3	215.481	No	11	Yes	3
100	51	<60 years	Male	Yes	Yes	Yes	No	No	No	No	No	No	63	160	90	Yes	No	Yes	Yes	No	4.74	3.3	16.4	74.3433	Yes	3	No	6
101	51	<60 years	Female	Yes	Yes	Yes	No	No	No	No	No	No				Yes	No	No	No	No	4.25	2.71	4.6	81.2596	Yes		Yes	2
102	78	>=70 years	Male	Yes	Yes	No	No	No	No	Yes	No	No	115	100	80	Yes	No	Yes	No	No	4.15	3	7.5	47.5261	No		Yes	5
103	74	>=70 years	Male	Yes	Yes	Yes	No	No	No	No	Yes	No	83	174	88	Yes	No	No	No	No	3.93	2.34	5.3	51.3534	No	2.66667	No	5
105	83	>=70 years	Male	No	Yes	No	No	No	No	No	No	No	100	110	70	Yes	No	No	No	No	3.36	1.65	6	175.303			Yes	21
106	80	>=70 years	Male	No	No	Yes	No	No	No	No	Yes	Yes	110	130	80	Yes	No	Yes	No	Yes	4.68	2.73	11.7	73.6523		2	No	25
113	83	>=70 years	Male	Yes	Yes	Yes	No	No	No	No	No	No	80	150	90	Yes	No	No	No	No	6	3.8	5	49.7057	Yes		Yes	1
116	63	60-69 years	Female	No	Yes	Yes	No	No	No	No	Yes	No	64	130	100	Yes	No	Yes	Yes	No	5.59	2.75	24.2	77.2061	Yes		Yes	4
117	59	<60 years	Male	No	Yes	Yes	No	No	No	No	No	No	40	90	50	Yes	No	No	No	No	4.19	3.05	7.7	45.7721	Yes	4.25	No	4
119	76	>=70 years	Male	Yes	Yes	Yes	No	No	No	Yes	Yes	No	96	90	60	Yes	No	Yes	Yes	No	3.93	2.37	16.9	42.0271	Yes	2	No	2
122	58	<60 years	Female	Yes	Yes	Yes	No	No	No	No	No	No	99	150	100	Yes	No	No	No	No	4.59	2.38	9.11	67.3372	Yes	0.25	No	3
123	61	60-69 years	Female	Yes	Yes	Yes	Yes	No	No	No	No	No	97	140	90	Yes	No	Yes	Yes	No	6.08	3.84	6.8	81.0111	No		Yes	7
125	75	>=70 years	Female	No	Yes	No	No	No	Yes	No	No	No	78	120	80	Yes	Yes	No	No	Yes			7.6	76.0422	Yes	4.16667	No	0
128	74	>=70 years	Female	Yes	Yes	Yes	No	No	No	No	No	No	87	150	80	Yes	No	No	No	No	4.69	3.13	8.1	56.8499		4	No	3
129	69	60-69 years	Female	Yes	Yes	No	No	No	No	No	Yes	No	80	110	70	Yes	No	No	No	Yes	4.68	1.35	11.7	57.2862	No		Yes	3
131	>89	>=70 years	Male	Yes	Yes	Yes	No	No	No	No	No	No	86	160	90	Yes	No	Yes	No	No	3.95	2.52	11.9	36.6087	Yes		No	7
132	70	>=70 years	Male	Yes	Yes	Yes	No	No	No	No	Yes	Yes	95	180	90	Yes	No	Yes	No	No	4.17	2.55	12.6	55.0266	Yes	4.83333	No	2
134	57	<60 years	Male	Yes	Yes	Yes	No	No	No	No	No	No	90	100	60	Yes	No	Yes	No	No	3.06	1.6	7.1	95.4653	Yes		Yes	4
136	64	60-69 years	Female	Yes	Yes	Yes	No	No	No	No	Yes	No				Yes	No	No	Yes	No			14.3	50.9203	Yes		Yes	6
140	65	60-69 years	Female	No	Yes	No	No	No	No	No	No	No	96	100	60	Yes	No	No	Yes	No	4.33	1.82	9.58	65.0525	Yes	2.33333	No	10
145	65	60-69 years	Male	Yes	Yes	Yes	No	No	No	No	No	No	52	100	70	Yes	No	Yes	No	No	3.33	2.13	9.4	40.1463	No	2.5	No	2
148	50	<60 years	Male	No	Yes	No	No	No	No	No	No	No	90	120	70	Yes	No	Yes	No	No	3.99	2.2	10.8	100.81	No	12.3	Yes	8
152	78	>=70 years	Female	No	Yes	No	No	No	No	No	No	No	93	90	60	Yes	No	No	No	No	6.06	4.27	4.6	143.3	No		Yes	9
155	80	>=70 years	Female	No	No	Yes	No	No	No	Yes	No	No	119	90	50	No	No	No	Yes	Yes			8	33.8533			Yes	0
160	54	<60 years	Male	Yes	Yes	No	No	No	No	No	No	No	101	100	60	Yes	No	No	Yes	No	4.9	2.64	6.1	85.9874	Yes	32.1667	Yes	4
165	77	>=70 years	Male	No	Yes	No	No	No	No	No	No	No	86	120	70	Yes	No	No	No	No			5.2	92.3977	Yes		No	4
168	37	<60 years	Male	Yes	Yes	No	No	No	No	No	No	No	60	140	70	Yes	No	No	No	No	5.01	3.03	6.1	67.273	Yes		Yes	3
177	55	<60 years	Male	Yes	Yes	Yes	No	No	No	No	Yes	No	105	130	70	Yes	No	Yes	No	No	4.05	2.16	47	20.9786	Yes	72	Yes	49
178	63	60-69 years	Male	Yes	Yes	No	No	No	No	No	No	No	100	130	50	Yes	Yes	No	Yes	No	4.99	2.25	7.1	59.6603	No	3.25	No	5
181	63	60-69 years	Female	No	Yes	Yes	No	No	No	No	No	No				Yes	No	No	No	No	5.83	2.98	11.9	58.1682	Yes		Yes	4
182	44	<60 years	Male	Yes	Yes	Yes	No	No	No	No	No	No	86	180	100	Yes	No	No	No	No			6.1	88.5811	Yes		Yes	3
190	70	>=70 years	Female	No	Yes	Yes	No	No	No	No	No	No	56	120	90	Yes	No	No	No	Yes					Yes		Yes	0
195	79	>=70 years	Male	Yes	Yes	Yes	No	No	No	Yes	No	No	102	120	70	Yes	No	No	No	No	3.56	2.28	4.8	71.1595	Yes	5	No	2
197	32	<60 years	Male	Yes	Yes	No	No	No	No	No	No	No	91	110	80	Yes	No	Yes	No	No	5.63	3.44	4	85.9866	Yes	4	No	4
200	89	>=70 years	Male	Yes	Yes	Yes	No	No	No	No	No	No	100	150	80	No	No	Yes	No	Yes	3.04	1.68	6.62	59.0399	No		Yes	5
203	77	>=70 years	Female	No	Yes	No	No	No	No	No	No	No	100	151	90	Yes	No	No	No	No			8.4	41.0158	Yes		Yes	2
204	63	60-69 years	Male	Yes	Yes	No	No	No	No	No	No	No	98	120	80	Yes	Yes	No	No	Yes			6.9	63.0156	Yes	1	No
206	55	<60 years	Female	Yes	Yes	Yes	No	No	No	No	No	No	80	130	100	Yes	No	Yes	No	No	2.78	1.16	5.2	75.3018	Yes	3	No	17
208		<60 years	Male	No	Yes	Yes	Yes	No	No	No	No	No	77	150	100	Yes	No	Yes	Yes	No	4.23	2.47	8.8		Yes	72	Yes	5
209	51	<60 years	Male	No	Yes	Yes	No	No	No	No	Yes	No	82	120	80	Yes	No	No	Yes	No	5.33	3.46	1.25	75.2431	Yes	72	Yes	7
210	77	>=70 years	Male	No	Yes	Yes	No	No	No	No	No	No	42	90	60	Yes	No	Yes	Yes	No	4.68	2.97	5.7	74.1768	Yes	1.5	No	3
212	64	60-69 years	Male	No	Yes	Yes	No	No	No	No	No	No	90	140	100	Yes	No	Yes	No	No	4.02	2.44	5.8	72.1508	No	1	No	4
216	68	60-69 years	Female	No	Yes	No	No	No	No	No	No	No	70	140	80	Yes	No	No	No	No	3.72	2.1	4.7	66.6318	No	48	Yes	3
217	50	<60 years	Male	No	Yes	No	No	No	No	No	No	No	62	120	80	Yes	No	No	No	No	6.32	4.49	7.9	104.837	Yes	96	Yes	6
218	77	>=70 years	Female	No	Yes	No	No	No	No	No	No	No	84	120	60	No	No	Yes	Yes	No	4.71	3.02	4.5	40.5774	Yes	72	Yes	11
220	79	>=70 years	Female	No	Yes	No	No	No	No	Yes	No	No	65	110	70	No	No	No	No	Yes			8.4	76.6525	No	4	No	1
221	68	60-69 years	Male	Yes	Yes	Yes	No	No	No	Yes	No	No	68	110	70	Yes	No	Yes	No	No	4.11	2.55	5.2	67.5897	No	21.2	Yes	2
223	75	>=70 years	Male	No	Yes	Yes	No	No	No	Yes	No	No	71	120	80	Yes	No	No	No	No	5.24	3.34	6.3	54.2563	No	41.5	Yes	4
225	53	<60 years	Male	No	Yes	Yes	No	No	No	No	No	No	93	110	70	Yes	No	No	No	No	5.53	3.45	12.51	54.0266	Yes	3	No	6
231	63	60-69 years	Male	No	Yes	Yes	No	No	No	No	No	No	70	120	70	Yes	No	No	No	No	4.69	2.26	7.2	70.8705	Yes	48	Yes	5
232	50	<60 years	Male	No	Yes	Yes	No	No	No	No	No	No	84	130	90	Yes	No	Yes	No	No	5.04	3.27	4.9	99.2388	Yes	5	No	3
239	75	>=70 years	Male	No	Yes	Yes	No	No	No	No	No	No	69	140	80	Yes	No	No	No	No			4.7	71.2472	Yes	3.83333	No	13
248	73	>=70 years	Male	No	Yes	No	No	No	No	No	No	No	57	100	60	Yes	No	Yes	Yes	No	3.27	2.11	7.5	55.6132	Yes	6.08333	Yes	8
251	72	>=70 years	Male	Yes	Yes	No	No	No	No	No	No	No	76	140	80	Yes	No	No	No	No	4.8	2.75	9.3	68.2079		8	Yes	4
253	68	60-69 years	Female	No	Yes	No	No	No	No	No	No	No	67	120	70	Yes	No	No	No	No			4.9	85.9491	Yes		Yes	8
257	64	60-69 years	Male	Yes	Yes	Yes	No	No	No	No	No	No	144	90	60	Yes	No	No	No	No	4.18	2.25	16.09	52.9493		4.33333	No	6
259	80	>=70 years	Male	No	Yes	No	No	No	No	No	No	No	74	80	50	No	No	No	Yes	Yes	4.91	3.14	4.5	60.6415	Yes	6.16667	Yes	2
262	70	>=70 years	Female	Yes	Yes	Yes	No	No	No	No	No	No	131	120	80	Yes	No	Yes	No	No	5.16	2.5	8.4	67.771	No	8.33333	Yes	18
263	81	>=70 years	Male	Yes	Yes	Yes	No	No	No	No	No	No				Yes	No	Yes	No	No			5.9	54.3126	Yes		Yes	3
264	73	>=70 years	Female	No	Yes	Yes	No	No	No	No	No	No	65	150	90	Yes	No	No	No	No	4.57	2.55	4.6	67.4149			Yes	1
268	36	<60 years	Male	No	Yes	No	No	No	No	No	No	No				Yes	No	No	No	No	5.33	3.17	60	114.999	Yes	5.5	No	7
270	56	<60 years	Male	No	Yes	No	No	No	No	No	No	No	63	120	70	Yes	No	No	No	No			5.1	85.9674	Yes	48	Yes	2
271	57	<60 years	Male	No	Yes	Yes	No	No	No	No	Yes	No	50	100	70	Yes	No	Yes	No	No			13	98.6581	No	2	No	4
274	67	60-69 years	Male	No	Yes	Yes	No	No	No	No	No	No	58	160	80	Yes	No	No	No	No	4.45	2.76	3.2	64.8835	No	72	Yes	11
279	77	>=70 years	Female	No	Yes	No	No	No	No	No	No	No	86	120	70	No	No	No	No	Yes			5.2	84.75	Yes		Yes	14
282	55	<60 years	Female	No	Yes	Yes	No	No	No	No	No	No	100	140	100	Yes	No	Yes	No	No			4.8	99.4621	No		Yes	7
283	64	60-69 years	Male	Yes	Yes	Yes	No	No	No	No	Yes	No	62	130	80	Yes	No	Yes	No	No	5.2	2.7	16.1	91.3678	Yes		Yes	6
285	76	>=70 years	Male	Yes	Yes	Yes	No	No	No	Yes	No	No	80	110	60	Yes	Yes	No	Yes	No			8.5	61.6311	Yes	3.25	No	0
286	45	<60 years	Male	No	Yes	Yes	No	No	No	No	No	No	80	120	80	Yes	No	No	No	No			5.2	103.862	Yes		No	2
293	53	<60 years	Male	No	Yes	No	No	No	No	No	No	No	75	110	70	Yes	No	Yes	Yes	No	6.29	3.89	3.6	91.6034			Yes	4
294	67	60-69 years	Male	No	Yes	Yes	No	No	No	No	No	No	76	110	70	Yes	No	No	No	No	4.79	2.92	6.5	59.9254			No	4
296	60	60-69 years	Male	No	Yes	Yes	No	No	No	No	No	No	91	150	90	Yes	No	No	No	No			14	93.9715	Yes	6	Yes	2
298	51	<60 years	Male	No	Yes	No	No	No	No	No	No	No	56	100	60	Yes	No	Yes	Yes	No	5.83	2.74	5.9	84.3307	No	3	No	2
299	60	60-69 years	Male	No	No	No	No	No	No	No	No	No	80	100	70	Yes	No	No	No	No			16.3	60.931	Yes		No	6
313	67	60-69 years	Male	Yes	Yes	No	No	No	No	No	No	No	80	110	60	Yes	No	No	No	No	5.87	3.58	9.1	51.8451	Yes	3	No	3
